# Supplementary material for: Effects of Extracellular Vesicles from Blood-Derived Products on Osteoarthritic Chondrocytes within an Inflammation Model
Source: Int J Mol Sci. 2021 Jul 5;22(13):7224. doi: 10.3390/ijms22137224 (PMC8267849; doi:10.3390/ijms22137224)
Supplement: Supplementary file 1 [file ijms-22-07224-s001.zip]

Archive with 1 entries (1 files):
- ijms-1185850-supplementary.pdf
